# Supplementary material for: Seasonality Has Greater Influence on Amphibian Cutaneous Mycobiome than Host Species
Source: J Fungi (Basel). 2025 Jun 22;11(7):473. doi: 10.3390/jof11070473 (PMC12295963; doi:10.3390/jof11070473)
Supplement: Supplementary file 1 [file jof-11-00473-s001.zip]

Archive with 1 entries (1 files):
- jof-3675068-supplementary.pdf
